# Supplementary material for: MetCap: a bioinformatics probe design pipeline for large-scale targeted metagenomics
Source: BMC Bioinformatics. 2015 Feb 28;16(1):65. doi: 10.1186/s12859-015-0501-8 (PMC4355349; doi:10.1186/s12859-015-0501-8)
Supplement: Additional file 4: Table S4. — List of CAZy enzyme classes (ECs) found among sequenced soil metagenome through MG-RAST assignment. It contains the list of CAZy enzyme classes which were found in sequenced reads. [file 12859_2015_501_MOESM4_ESM.xlsx]

## Sheet: Additionalfile-3
List of CAZy enxyme classes(ECs) found among sequenced soil metagenome through MG-RAST assignment
S.N.	Enzyme Classes
1	1.-.-.-
2	1.1.3.9
3	2.-.-.-
4	2.3.1.-
5	2.4.-.-
6	2.4.1.-
7	2.4.1.1
8	2.4.1.12
9	2.4.1.129
10	2.4.1.15
11	2.4.1.157
12	2.4.1.18
13	2.4.1.182
14	2.4.1.186
15	2.4.1.19
16	2.4.1.21
17	2.4.1.212
18	2.4.1.216
19	2.4.1.217
20	2.4.1.227
21	2.4.1.230
22	2.4.1.25
23	2.4.1.4
24	2.4.1.49
25	2.4.1.52
26	2.4.1.57
27	2.4.1.64
28	2.4.1.7
29	2.4.1.8
30	2.4.1.80
31	2.4.1.83
32	2.4.2.-
33	2.4.99.-
34	3.1.1.-
35	3.1.1.3
36	3.1.1.41
37	3.1.1.7
38	3.1.1.73
39	3.1.1.74
40	3.1.1.8
41	3.1.2.12
42	3.1.3.12
43	3.1.3.16
44	3.2.1.-
45	3.2.1.1
46	3.2.1.10
47	3.2.1.123
48	3.2.1.132
49	3.2.1.133
50	3.2.1.135
51	3.2.1.139
52	3.2.1.14
53	3.2.1.141
54	3.2.1.15
55	3.2.1.20
56	3.2.1.21
57	3.2.1.22
58	3.2.1.23
59	3.2.1.24
60	3.2.1.25
61	3.2.1.26
62	3.2.1.28
63	3.2.1.3
64	3.2.1.31
65	3.2.1.37
66	3.2.1.38
67	3.2.1.39
68	3.2.1.4
69	3.2.1.40
70	3.2.1.41
71	3.2.1.45
72	3.2.1.46
73	3.2.1.50
74	3.2.1.51
75	3.2.1.52
76	3.2.1.54
77	3.2.1.55
78	3.2.1.6
79	3.2.1.65
80	3.2.1.68
81	3.2.1.70
82	3.2.1.73
83	3.2.1.74
84	3.2.1.78
85	3.2.1.8
86	3.2.1.82
87	3.2.1.86
88	3.2.1.89
89	3.2.1.91
90	3.2.1.93
91	3.2.1.99
92	3.4.19.1
93	3.5.1.-
94	3.5.1.25
95	3.5.2.17
96	4.2.2.17
97	4.2.2.2
98	4.2.2.3
99	4.2.2.6
100	5.4.99.-
101	5.4.99.15
102	5.4.99.16
